# Supplementary material for: Assessment of the Performances of the Protein Modeling Techniques Participating in CASP15 Using a Structure-Based Functional Site Prediction Approach: ResiRole
Source: Bioengineering (Basel). 2023 Nov 30;10(12):1377. doi: 10.3390/bioengineering10121377 (PMC10740689; doi:10.3390/bioengineering10121377)
Supplement: Supplementary file 1 [file bioengineering-10-01377-s001.zip]

Archive with 5 entries (5 files):
- Figure_S1_Plot_of_Metrics_gPFSS_All.pdf
- Figure_S2_Plot_of_Metrics_gPFSS_TBME.pdf
- Figure_S3_Plot_of_Metrics_gPFSS_TBMH.pdf
- Figure_S4_Plot_of_Metrics_gPFSS_FM_TBM.pdf
- Figure_S5_Plot_of_Metrics_gPFSS_Other.pdf
